# Supplementary material for: Effect of AKT silence on malignant biological behavior of renal cell carcinoma cells
Source: BMC Urol. 2022 Aug 22;22:129. doi: 10.1186/s12894-022-01087-4 (PMC9396790; doi:10.1186/s12894-022-01087-4)
Supplement: Supplementary file 1 — Additional file 1. Data and analysis of this study. [file 12894_2022_1087_MOESM1_ESM.zip]

Archive with 29 entries (29 files):
- Supplementary/AKT image 1.tif
- Supplementary/AKT image 2.tif
- Supplementary/AKT image 3.tif
- Supplementary/cell image of Flow cytometry(1).doc
- Supplementary/cell image of Flow cytometry(2).doc
- Supplementary/cell image of Scratch test(1).doc
- Supplementary/cell image of Scratch test(2).doc
- Supplementary/cell image of Scratch test(3).doc
- Supplementary/cell image of Transwell(1).doc
- Supplementary/cell image of Transwell(2).doc
- Supplementary/cell image of Transwell(3).doc
- Supplementary/cell image of Transwell(4).doc
- Supplementary/cell image of Transwell(5).doc
- Supplementary/GAPDH 1.tif
- Supplementary/GAPDH 2.tif
- Supplementary/GAPDH 3.tif
- Supplementary/Image of IHC(N)(1).docx
- Supplementary/Image of IHC(N)(2).docx
- Supplementary/Image of IHC(T)(1).docx
- Supplementary/Image of IHC(T)(2).docx
- Supplementary/Legends for supplementary tables.docx
- Supplementary/PCR.docx
- Supplementary/Table S10-12.xlsx
- Supplementary/Table S1-3.xls
- Supplementary/Table S13-15.xlsx
- Supplementary/Table S16-20.xlsx
- Supplementary/Table S21-22.xlsx
- Supplementary/Table S4-6.xls
- Supplementary/Table S7-9.xlsx
