# Supplementary material for: Effect of AKT silence on malignant biological behavior of renal cell carcinoma cells
Source: BMC Urol. 2022 Aug 22;22:129. doi: 10.1186/s12894-022-01087-4 (PMC9396790; doi:10.1186/s12894-022-01087-4)
Supplement: Supplementary file 1 — Additional file 1. Data and analysis of this study. [file 12894_2022_1087_MOESM1_ESM.zip › Supplementary/Table S10-12.xlsx]

## Sheet: Sheet1
S10	Target	Sample	Cq	∆Cqexperiment	∆Cqcontrol	∆∆Cq	-∆∆Cq	Index	Group	relative expression	P
	β-actin	Control	17.2459									S11		N	mean	SD	SE	S12	(I) Group	(J) Group	Mean Difference(I-J)	SE	Significant
	β-actin	Control	17.3976										control	3	1	0	0		control	siRNA NC	0.301103	0.148168	0.07
	β-actin	Control	17.5415										siRNA NC	3	0.698897	0.105517	0.06092			siRNA-1	.634347018*	0.148168	0.002
	β-actin	SiRNA NC	16.4702										siRNA-1	3	0.365653	0.389734	0.225013			siRNA-2	.897268906*	0.148168	0
	β-actin	SiRNA NC	16.6949										siRNA-2	3	0.102731	0.0398443	0.0230041			siRNA-3	.917276499*	0.148168	0
	β-actin	SiRNA NC	16.9612										siRNA-3	3	0.0827235	0.00626215	0.00361545		siRNA NC	siRNA-1	.333243709*	0.148168	0.048
	β-actin	SiRNA-1	17.0946																	siRNA-2	.596165596*	0.148168	0.002
	β-actin	SiRNA-1	17.3412																	siRNA-3	.616173189*	0.148168	0.002
	β-actin	SiRNA-1	17.4152																siRNA-1	siRNA-2	0.262922	0.148168	0.106
	β-actin	SiRNA-2	17.5025																	siRNA-3	0.282929	0.148168	0.085
	β-actin	SiRNA-2	17.5026																siRNA-2	siRNA-3	0.0200076	0.148168	0.895
	β-actin	SiRNA-2	17.5841																*. The significance level of mean difference was 0.05.
	β-actin	SiRNA-3	17.455
	β-actin	SiRNA-3	17.5304
	β-actin	SiRNA-3	17.5491
	AKT	Control	24.238		6.99209	0	0	AKT	Control	1
	AKT	Control	24.3735		6.9759	0	0			1
	AKT	Control	24.5313		6.9898	0	0			1
	AKT	SiRNA NC	24.1813	7.71111		0.719017	-0.719017		SiRNA NC	0.607511	*
	AKT	SiRNA NC	24.2383	7.54336		0.567463	-0.567463			0.674802
	AKT	SiRNA NC	24.2472	7.28604		0.296232	-0.296232			0.814377
	AKT	SiRNA-1	26.9268	9.83215		0.293944	-0.293944		SiRNA-1	0.815669	*#
	AKT	SiRNA-1	27.135	9.79377		2.85625	-2.85625			0.138097
	AKT	SiRNA-1	27.1564	9.74127		2.80397	-2.80397			0.143193
	AKT	SiRNA-2	28.1176	10.6151		2.74918	-2.74918		SiRNA-2	0.148735	*#
	AKT	SiRNA-2	28.1508	10.6482		3.63919	-3.63919			0.0802592
	AKT	SiRNA-2	28.3037	10.7196		3.65838	-3.65838			0.0791988
	AKT	SiRNA-3	27.9659	10.5109		3.72751	-3.72751		SiRNA-3	0.075493	*#
	AKT	SiRNA-3	28.0529	10.5225		3.53501	-3.53501			0.0862693
	AKT	SiRNA-3	28.2014	10.6523		3.53269	-3.53269			0.0864082
