# Supplementary material for: Effect of AKT silence on malignant biological behavior of renal cell carcinoma cells
Source: BMC Urol. 2022 Aug 22;22:129. doi: 10.1186/s12894-022-01087-4 (PMC9396790; doi:10.1186/s12894-022-01087-4)
Supplement: Supplementary file 1 — Additional file 1. Data and analysis of this study. [file 12894_2022_1087_MOESM1_ESM.zip › Supplementary/Table S1-3.xls]

## Sheet: Sheet1
S1 Absorbance
control	1.387	1.425	1.43	1.402	1.305
NC	1.504	1.356	1.52	1.401	1.424
siRNA-2	1.251	1.231	1.305	1.296	1.201
blank	0.102	0.102	0.102	0.102	0.102
S2 Minus the blank						mean
control	1.285	1.323	1.328	1.3	1.203	1.2878
NC	1.387	1.425	1.43	1.402	1.305
siRNA-2	1.504	1.356	1.52	1.401	1.424
S3 survival rate	control	NC	siRNA-2
	99.7826	109.105	89.4163
	102.733	94.7846	85.3364
	103.122	106.777	90.5873
	100.947	99.9231	91.8462
	93.4151	109.892	91.3549
mean	100	104.096	89.7082
