# Supplementary material for: Effect of AKT silence on malignant biological behavior of renal cell carcinoma cells
Source: BMC Urol. 2022 Aug 22;22:129. doi: 10.1186/s12894-022-01087-4 (PMC9396790; doi:10.1186/s12894-022-01087-4)
Supplement: Supplementary file 1 — Additional file 1. Data and analysis of this study. [file 12894_2022_1087_MOESM1_ESM.zip › Supplementary/Table S13-15.xlsx]

## Sheet: caki-2
	S13					S14
	unit：μm	control	NC	siRNA-2		unit：μm	control	NC	siRNA-2
	0h	498.624	631.09	847.286		0h migration distance	0	0	0
		594.849	754.809	789.8			0	0	0
		563.609	609.597	717.318			0	0	0
		853.534	966.005	624.824			0	0	0
		837.288	747.311	791.05			0	0	0
	48h	409.896	556.109	802.297		48h migration distance	88.728	74.981	44.989
		478.629	656.084	737.313			116.22	98.725	52.487
		506.122	506.122	694.824			57.487	103.475	22.494
		753.559	818.543	603.597			99.975	147.462	21.227
		746.061	679.828	768.556			91.227	67.483	22.494
			S15
			unit：um/h	control	NC	siRNA-2
			48h migration rate	3.697	3.12421	1.87454
				4.8425	4.11354	2.18696
				2.39529	4.31146	0.93725
				4.16563	6.14425	0.884458
				3.80112	2.81179	0.93725
			Mean	3.78031	4.10105	1.36409
