# Supplementary material for: Effect of AKT silence on malignant biological behavior of renal cell carcinoma cells
Source: BMC Urol. 2022 Aug 22;22:129. doi: 10.1186/s12894-022-01087-4 (PMC9396790; doi:10.1186/s12894-022-01087-4)
Supplement: Supplementary file 1 — Additional file 1. Data and analysis of this study. [file 12894_2022_1087_MOESM1_ESM.zip › Supplementary/Table S16-20.xlsx]

## Sheet: Sheet2
			S16
	control		Row:Block	Name	Area	IOD	IOD/Area				IOD						IOD LSD
					(Sum)	(Sum)				S19		N	mean	SD	SE	S20	(I) Group	(J) Group	Mean Difference(I-J)	SE	Significant
			1: 1	1-1-100-	5025249	44759	0.00890681
			2: 2	1-1-100-	5025249	55542.6	0.0110527				control	6	0.0107355	0.00272626	0.00111299		control	siRNA NC	0.00236765	0.00124205	0.0759617
			3: 3	1-2-100-	5025249	79711.5	0.0158622				siRNA NC	6	0.0083678	0.00218795	0.000893226			siRNA	0.00543091	0.00124205	0.000546139
			4: 4	1-2-100-	5025249	51267.6	0.010202				siRNA	6	0.00530454	0.00129016	0.000526706		siRNA NC	siRNA	0.00306326	0.00124205	0.0261887
			5: 5	1-3-100-	5025249	40698.8	0.00809887				sum	18	0.00813593	0.00305238	0.000719452
			6: 6	1-3-100-	5025249	51710.5	0.0102901
			S17
			Row:Block	Name	Area	IOD	IOD/Area
	SiRNA NC				(Sum)	(Sum)
			1: 1	3-1-100-	5025249	31855.6	0.00633911
			2: 2	3-1-100-	5025249	45270.5	0.00900861
			3: 3	3-2-100-	5025249	41517.6	0.00826181
			4: 4	3-2-100-	5025249	30080.3	0.00598584
			5: 5	3-3-100-	5025249	60646.2	0.0120683
			6: 6	3-3-100-	5025249	42931.3	0.00854312
			S18
			Row:Block	Name	Area	IOD	IOD/Area
					(Sum)	(Sum)
	SiRNA		1: 1	2-1-100-	5025249	27801.7	0.0055324
			2: 2	2-1-100-	5025249	18561	0.00369355
			3: 3	2-2-100-	5025249	30895.3	0.00614801
			4: 4	2-2-100-	5025249	36241.9	0.00721196
			5: 5	2-3-100-	5025249	25439.8	0.00506239
			6: 6	2-3-100-	5025249	21000.1	0.00417891
