# Supplementary material for: Effect of AKT silence on malignant biological behavior of renal cell carcinoma cells
Source: BMC Urol. 2022 Aug 22;22:129. doi: 10.1186/s12894-022-01087-4 (PMC9396790; doi:10.1186/s12894-022-01087-4)
Supplement: Supplementary file 1 — Additional file 1. Data and analysis of this study. [file 12894_2022_1087_MOESM1_ESM.zip › Supplementary/Table S21-22.xlsx]

## Sheet: Sheet1
S21	Group	GAPDH	GAPDH	GAPDH
		IOD	IOD	IOD
	control	954.232	990.03	985.98
	siRNA NC	985.836	983.834	978.229
	siRNA1	1049.82	1035.64	954.255
	siRNA2	1166.49	1143.86	1130.07
	siRNA3	1059.16	1146.47	1194.68
S22
Group	AKT	AKT	AKT	AKT/GAPDH	AKT/GAPDH	AKT/GAPDH
	IOD	IOD	IOD
control	1266.55	1263.02	1258.81	1.32729	1.27574	1.27671
siRNA NC	1035.84	1301.99	1278.43	1.05072	1.32339	1.30689
siRNA1	349.778	345.936	361.404	0.333178	0.334031	0.378728
siRNA2	301.207	408.325	315.411	0.258217	0.356972	0.279108
siRNA3	337.129	382.618	431.075	0.3183	0.333735	0.360829
