# Supplementary material for: Effect of AKT silence on malignant biological behavior of renal cell carcinoma cells
Source: BMC Urol. 2022 Aug 22;22:129. doi: 10.1186/s12894-022-01087-4 (PMC9396790; doi:10.1186/s12894-022-01087-4)
Supplement: Supplementary file 1 — Additional file 1. Data and analysis of this study. [file 12894_2022_1087_MOESM1_ESM.zip › Supplementary/Table S4-6.xls]

## Sheet: Sheet1
S4	Group	apoptosis rate%
	Control	4.39
		5.63
		6.01
	SiRNA NC	6.96
		7.39
		9.77
	SiRNA	10.59
		19.21
		14.84
S5
	N	mean	SD	SE
control	3	5.3433	0.84719	0.48913
siRNA NC	3	8.04	1.51357	0.87386
siRNA	3	14.88	4.31014	2.48846
S6
	(I) Group	(J) Group	Mean Difference(I-J)	SE	Significant
LSD	control	siRNA NC	-2.69667	2.19018	0.264
		siRNA	-9.53667*	2.19018	0.005
	siRNA NC	siRNA	-6.84000*	2.19018	0.021
*. The significance level of mean difference was 0.05.
