# Supplementary material for: Effect of AKT silence on malignant biological behavior of renal cell carcinoma cells
Source: BMC Urol. 2022 Aug 22;22:129. doi: 10.1186/s12894-022-01087-4 (PMC9396790; doi:10.1186/s12894-022-01087-4)
Supplement: Supplementary file 1 — Additional file 1. Data and analysis of this study. [file 12894_2022_1087_MOESM1_ESM.zip › Supplementary/Table S7-9.xlsx]

## Sheet: Sheet1
S7	Group	G0/G1	S	G2/M
	Control	75.11	17.84	6.89
		75.47	18.71	5.59
		77.4	16.75	5.71
	SiRNA NC	78.44	16.4	5.02
		77.55	17.19	4.9
		78.83	19.15	1.74
	SiRNA	80.9	11.77	6.83
		81.44	10.5	7.88
		81.52	12.66	5.54
S8			N	mean	SD	SE
	G0/G1	control	3	75.9933	1.23144	0.71097
		siRNA NC	3	78.2733	0.65607	0.37878
		siRNA	3	81.2867	0.33724	0.19471
	S	control	3	17.7667	0.98206	0.56699
		siRNA NC	3	17.58	1.41587	0.81746
		siRNA	3	11.6433	1.08556	0.62675
	G2/M	control	3	6.0633	0.71842	0.41478
		siRNA NC	3	3.8867	1.86004	1.07389
		siRNA	3	6.75	1.17205	0.67668
S9
		(I) Group	(J) Group	Mean Difference(I-J)	SE	Significant
G0/G1	LSD	control	siRNA NC	-2.28000*	0.67669	0.015
			siRNA	-5.29333*	0.67669	0
		siRNA NC	siRNA	-3.01333*	0.67669	0.004
S	LSD	control	siRNA NC	0.18667	0.96004	0.852
			siRNA	6.12333*	0.96004	0.001
		siRNA NC	siRNA	5.93667*	0.96004	0.001
G2/M	LSD	control	siRNA NC	2.17667	1.09032	0.093
			siRNA	-0.68667	1.09032	0.552
		siRNA NC	siRNA	-2.86333*	1.09032	0.039
*. The significance level of mean difference was 0.05.
